# Supplementary material for: Genome-wide identification and expression analyses of TCP transcription factor genes in Gossypium barbadense
Source: Sci Rep. 2018 Sep 28;8:14526. doi: 10.1038/s41598-018-32626-5 (PMC6162280; doi:10.1038/s41598-018-32626-5)
Supplement: Supplementary file 2 — Supplementary Dataset 1 [file 41598_2018_32626_MOESM2_ESM.xlsx]

## Sheet: Sheet1
Genome-wide identification and expression analyses of TCP transcription factor genes in Gossypium barbadense
Kai Zhenga, 1, Zhiyong Ni a, 1, Yanying Qu1, Yongsheng Cai1, Zhaoen Yang1, Guoqing Sun2*, Quanjia Chen1* 1 College of Agronomy, Xinjiang Agricultural University, Urumqi 830052, PR China 2 Biotechnology Research Institute, Chinese Academy of Agricultural Sciences, Beijing 100081, PR China *To whom correspondence should be addressed. Quanjia Chen E-mail: chqjia@126.com Tel (Fax): (+86) 991 876 2412…
Supplementary Dataset 1: Data of fiber quality traits of 3 sea-island cotton varieties in different years
Sample year	Sample name	Fiber length	Fiber uniformity	Break ng tenacity	Fiber elongation	Short fiber rate	Matumty	Micronaire vaule	Spinning index
		·mm	·%	·CN/tex	·%	·%
2014	Xinhai 21	34.84	87.5	43.4	6.9	6.3	0.86	4.06	203
2014	Xinhai 25	36.37	85.7	39.2	6.7	5	0.84	3.58	190
2014	Ashmon	24.07	81.5	25.4	6.5	11.1	0.84	5.32	95
2015	Xinhai 21	36.97	88.3	41.5	6.4	3	0.88	4.84	197
2015	Xinhai 25	38.7	90.5	40.6	6.1	3	0.88	4.72	209
2015	Ashmon	25.46	82.7	28.2	10.7	5.1	0.87	5.71	107
2016	Xinhai 21	36.44	87.7	45.9	5	7.9	0.89	4.81	205
2016	Xinhai 25	38.41	88	44.4	3.5	7.9	0.89	4.53	207
2016	Ashmon	25.97	79.4	32.3	10	17.6	0.85	4.89	111
