# Supplementary material for: Genome-wide identification and expression analyses of TCP transcription factor genes in Gossypium barbadense
Source: Sci Rep. 2018 Sep 28;8:14526. doi: 10.1038/s41598-018-32626-5 (PMC6162280; doi:10.1038/s41598-018-32626-5)
Supplement: Supplementary file 3 — Supplementary Dataset 2 [file 41598_2018_32626_MOESM3_ESM.xlsx]

## Sheet: Sheet1
Genome-wide identification and expression analyses of TCP transcription factor genes in Gossypium barbadense
Kai Zhenga, 1, Zhiyong Ni a, 1, Yanying Qu1, Yongsheng Cai1, Zhaoen Yang1, Guoqing Sun2*, Quanjia Chen1* 1 College of Agronomy, Xinjiang Agricultural University, Urumqi 830052, PR China 2 Biotechnology Research Institute, Chinese Academy of Agricultural Sciences, Beijing 100081, PR China *To whom correspondence should be addressed. Quanjia Chen E-mail: chqjia@126.com Tel (Fax): (+86) 991 876 2412…
Supplementary Dataset 2: Primers used in this study
Primer name	Gen symbol	Sequence 5’-3’	purpose
GbTCP1 qRT-F	Gbscaffold3209.1.0	GCAGTGGCAATAACGGCTTT	qRT-PCR
GbTCP1 qRT-R		GAGTGTGCCATTGCACCATTA	qRT-PCR
GbTCP2 qRT-F	Gbscaffold17189.2.0	ACAACCTCAACTTCGCAATCTCT	qRT-PCR
GbTCP2 qRT-R		GACTGAAGGGTCCCCCTGTT	qRT-PCR
GbTCP3 qRT-F	Gbscaffold13071.3.0	CTACAACCTCAACTTCGCAATCTC	qRT-PCR
GbTCP3 qRT-R		GAAGGGTCCCCCTGTTGAA	qRT-PCR
GbTCP4 qRT-F	Gbscaffold26927.3.0	TGGTTGTCTCCTTGTCTGTTCTCT	qRT-PCR
GbTCP4 qRT-R		CTGGCATGGGTTCACATATGTT	qRT-PCR
GbTCP5 qRT-F	Gbscaffold9879.8.0	CCGTGTGAACCGTGTAAAAGC	qRT-PCR
GbTCP5 qRT-R		CCCTCCTTTTCTTTTGCTGTTCT	qRT-PCR
GbTCP6 qRT-F	Gbscaffold10110.20.0	AGGAGGTCACATTGTTCGGTCA	qRT-PCR
GbTCP6 qRT-R		TCGTAGCCAAGTCGGTCCTG	qRT-PCR
GbTCP7 qRT-F	Gbscaffold14699.6.0	ATCATCACGCTGCTTTATCTGG	qRT-PCR
GbTCP7 qRT-R		GCTTATTGGCAATGCTGTCG	qRT-PCR
GbTCP8 qRT-F	Gbscaffold11947.1.0	AAGAGATGGGTTAGGCTTGGAAT	qRT-PCR
GbTCP8 qRT-R		ATTCCATTTCCATCACCATAATCA	qRT-PCR
GbTCP9 qRT-F	Gbscaffold3304.3.0	GATTACCCGCCGGACTTGTT	qRT-PCR
GbTCP9 qRT-R		AGCGAAAGCCGCAGATCTT	qRT-PCR
GbTCP10 qRT-F	Gbscaffold27504.10.0	AAACCAATGACGGCAGCG	qRT-PCR
GbTCP10 qRT-R		GCGAAACCCTCACAATCCTT	qRT-PCR
GbTCP11 qRT-F	Gbscaffold3032.9.0	AAACCAATGACGGCAGCG	qRT-PCR
GbTCP11 qRT-R		GCGAAACCCTCACAATCCTT	qRT-PCR
GbTCP12 qRT-F	Gbscaffold4415.8.0	GATTGGGTTTCCTGGTTTTGAC	qRT-PCR
GbTCP12 qRT-R		CAGCATTGAGGTGAAACTCATCTG	qRT-PCR
GbTCP13 qRT-F	Gbscaffold11062.6.0	GGGTGGGTTCTGGGCTCTT	qRT-PCR
GbTCP13 qRT-R		CCGCGAAGCTCCACAATT	qRT-PCR
GbTCP14 qRT-F	Gbscaffold9836.1.0	CAGAGACTGCTGCTACTAACGGAT	qRT-PCR
GbTCP14 qRT-R		GGGAGGCTTTTTAACTGCGAG	qRT-PCR
GbTCP15 qRT-F	Gbscaffold12374.5.0	GGCTGCTGCTAAAAACGGA	qRT-PCR
GbTCP15 qRT-R		GTGACGGTCTTTGGAGGGAG	qRT-PCR
GbTCP16 qRT-F	Gbscaffold6022.10.0	TAATGTGATTCAAAAGGGGACG	qRT-PCR
GbTCP16 qRT-R		AGAGGGATGGATATTGGGGAG	qRT-PCR
GbTCP17 qRT-F	Gbscaffold5204.13.0	TTTATCCCCAAACAGCACCC	qRT-PCR
GbTCP17 qRT-R		GGAGTAGCACACTCTTACCCAGAA	qRT-PCR
GbTCP18 qRT-F	Gbscaffold8038.3.0	CTATTCCAGGCAGGGCAGAC	qRT-PCR
GbTCP18 qRT-R		GAACGAACAACGCAGCAGC	qRT-PCR
GbTCP19 qRT-F	Gbscaffold13479.8.0	AACTGGAAGTACGTTTTGGATGCT	qRT-PCR
GbTCP19 qRT-R		CAGATGCGGCTGTTAGAATTGA	qRT-PCR
GbTCP20 qRT-F	Gbscaffold13479.9.0	CTCGGGTTAGGGTTATCGGA	qRT-PCR
GbTCP20 qRT-R		CATGGGATTATTTTGGTCGGA	qRT-PCR
GbTCP21 qRT-F	Gbscaffold3670.7.0	GGAAGTGCGTTTTGGATGCT	qRT-PCR
GbTCP21 qRT-R		TCCAGATGCGGCTGTTAGAA	qRT-PCR
GbTCP22 qRT-F	Gbscaffold6358.6.0	CGTCGTTCCAGGAGCTTTCT	qRT-PCR
GbTCP22 qRT-R		GGCCCGGCCATGGAT	qRT-PCR
GbTCP23 qRT-F	Gbscaffold6358.4.0	AACGCTAACCCTGAACCCG	qRT-PCR
GbTCP23 qRT-R		AGGAGCCAAACCAGATGAAACT	qRT-PCR
GbTCP24 qRT-F	Gbscaffold6358.5.0	AACGCTAACCCTGAACCCG	qRT-PCR
GbTCP24 qRT-R		AGGAGCCAAACCAGATGAAACT	qRT-PCR
GbTCP25 qRT-F	Gbscaffold3763.19.0	TCAGTTTCATCTGGTTTGGCTC	qRT-PCR
GbTCP25 qRT-R		CGACGGTGTTTGACGGTATG	qRT-PCR
GbTCP26 qRT-F	Gbscaffold7158.20.0	ACGGCAGTGGCTAAGAAGTCA	qRT-PCR
GbTCP26 qRT-R		CCTTACCCCCACCACTGCTA	qRT-PCR
GbTCP27 qRT-F	Gbscaffold3763.21.0	TGTTTTGCCGCAGGGGTTG	qRT-PCR
GbTCP27 qRT-R		GCTGTGGCTGGGAATGTGAATA	qRT-PCR
GbTCP28 qRT-F	Gbscaffold10005.2.0	AAACCAGCAGCCACAGTCAAG	qRT-PCR
GbTCP28 qRT-R		ACCGGCTCCGGAAATGA	qRT-PCR
GbTCP29 qRT-F	Gbscaffold10005.3.0	TGTTCGTCTCTCCGCTCACA	qRT-PCR
GbTCP29 qRT-R		CAAGGCGGTCCTGAACGT	qRT-PCR
GbTCP30 qRT-F	Gbscaffold5915.15.0	CCTGCCAACACAACCACAAC	qRT-PCR
GbTCP30 qRT-R		CTTCGTTTCAGCTGCTTTGCT	qRT-PCR
GbTCP31 qRT-F	Gbscaffold12010.14.0	CCACCGGATTCCGAGATTAA	qRT-PCR
GbTCP31 qRT-R		GTTGGGCGGCACCTTTT	qRT-PCR
GbTCP32 qRT-F	Gbscaffold6430.1.0	AAAACCTCCCAGCACTGAAGC	qRT-PCR
GbTCP32 qRT-R		ACTCTTTGGCTGCCGACACTAC	qRT-PCR
GbTCP33 qRT-F	Gbscaffold11914.1.0	CCTACGGGAGGGTTTTGGA	qRT-PCR
GbTCP33 qRT-R		TTTGCTCCCTTTGCTTGATTC	qRT-PCR
GbTCP34 qRT-F	Gbscaffold3271.1.0	AGCGGGTTCTCCCATACAAG	qRT-PCR
GbTCP34 qRT-R		TTTCCACCAAAGGCTCGC	qRT-PCR
GbTCP35 qRT-F	Gbscaffold10591.2.0	AACACAGATTTTCCGACAAGACAAG	qRT-PCR
GbTCP35 qRT-R		TGGACCTTTGTTGGTTTCGTT	qRT-PCR
GbTCP36 qRT-F	Gbscaffold6973.22.0	ACCAACCTTGTTCCTCCTCTTCT	qRT-PCR
GbTCP36 qRT-R		GTTGATCGGCCGAGGAAGAT	qRT-PCR
GbTCP37 qRT-F	Gbscaffold8063.4.0	CACCGCCCTACTTTCCCATT	qRT-PCR
GbTCP37 qRT-R		AAGAGGAGGAACAAGGTTGGTTATC	qRT-PCR
GbTCP38 qRT-F	Gbscaffold2445.12.0	CGGCAAGTATCCGAATCACA	qRT-PCR
GbTCP38 qRT-R		CCGCCGTCGTTGTTTGA	qRT-PCR
GbTCP39 qRT-F	Gbscaffold3074.6.0	CTCCGCAGTTCAGGCTCAA	qRT-PCR
GbTCP39 qRT-R		AGGTTAAGGAATGTCGGGGTT	qRT-PCR
GbTCP40 qRT-F	Gbscaffold1228.13.0	GTCGGGCACTGTCGTATCG	qRT-PCR
GbTCP40 qRT-R		CCGTCGTGGTGCGAATG	qRT-PCR
GbTCP41 qRT-F	Gbscaffold12205.15.0	GCAAACTTCACTTCCCTCAACAT	qRT-PCR
GbTCP41 qRT-R		GCTGAGAAGGAACTGACATGCTT	qRT-PCR
GbTCP42 qRT-F	Gbscaffold255.7.0	GCAAACTTCACTTCCCTCAACAT	qRT-PCR
GbTCP42 qRT-R		GCTGAGAAGGAACTGACATGCTT	qRT-PCR
GbTCP43 qRT-F	Gbscaffold1098.5.0	TGCCCGGACAACAATGG	qRT-PCR
GbTCP43 qRT-R		GCCTAGATGACTGTCGCTAAATGA	qRT-PCR
GbTCP44 qRT-F	Gbscaffold1098.6.0	AACAAAGGAAACTCAGAGACAAGC	qRT-PCR
GbTCP44 qRT-R		TGGTGGCGTTTTCTTGGG	qRT-PCR
GbTCP45 qRT-F	Gbscaffold11587.4.0	CCGCTCCAATGGCTCTCCT	qRT-PCR
GbTCP45 qRT-R		GCTCGGAAACACCAATACCC	qRT-PCR
GbTCP46 qRT-F	Gbscaffold11587.3.0	GGTTCGATTCCGACAAGTCATAA	qRT-PCR
GbTCP46 qRT-R		ACTGATAACTTGGTTGCCAATCC	qRT-PCR
GbTCP47 qRT-F	Gbscaffold2634.14.0	TGAGGACGGGGAGTGAATG	qRT-PCR
GbTCP47 qRT-R		CAGATGATAAAGCAACACCAGGA	qRT-PCR
GbTCP48 qRT-F	Gbscaffold2634.13.0	GCAGCAAGAAACGCCACAA	qRT-PCR
GbTCP48 qRT-R		TCGGAATCGAACCCGTATTAGA	qRT-PCR
GbTCP49 qRT-F	Gbscaffold2634.11.0	CGGCGGTGGCTCAGTTAC	qRT-PCR
GbTCP49 qRT-R		GGAACTGGTCTATAAGCGTTTAGTGA	qRT-PCR
GbTCP50 qRT-F	Gbscaffold4159.7.0	CCACCATCAACAACACCTTCAC	qRT-PCR
GbTCP50 qRT-R		TCTTGATTTGTGTTTGTCCCATACC	qRT-PCR
GbTCP51 qRT-F	Gbscaffold24195.4.0	GTCAACTTGCCTGATTGTCGTC	qRT-PCR
GbTCP51 qRT-R		AAGCAGCTGGTCTCTTTCGTG	qRT-PCR
GbTCP52 qRT-F	Gbscaffold3298.31.0	GGCTCAGTCCTTTGGTAAATGTT	qRT-PCR
GbTCP52 qRT-R		GTAATACGGAGAAGAAGGGAAATG	qRT-PCR
GbTCP53 qRT-F	Gbscaffold10878.77.0	CCGATTCCATGTTCAATTGTCTAC	qRT-PCR
GbTCP53 qRT-R		GGCAGAAAGCCAGTGATCTGAT	qRT-PCR
GbTCP54 qRT-F	Gbscaffold20071.10.0	TTAATGGCTGATTCGGTTTCG	qRT-PCR
GbTCP54 qRT-R		TGCAGTCCACGGCTGAAGT	qRT-PCR
GbTCP55 qRT-F	Gbscaffold8597.2.0	TGAAGAACGCCATCAATCCA	qRT-PCR
GbTCP55 qRT-R		TCTTGCGGCTCCGTATCTG	qRT-PCR
GbTCP56 qRT-F	Gbscaffold3493.31.0	TGAAGAACGCCATCAATCCA	qRT-PCR
GbTCP56 qRT-R		GGCTCCGTATCTGTTAAATCCTC	qRT-PCR
GbTCP57 qRT-F	Gbscaffold3493.34.0	CAACACCCACTTTCTCAGCTTCT	qRT-PCR
GbTCP57 qRT-R		ATCCTCTTCTTTCATGGGTTGGT	qRT-PCR
GbTCP58 qRT-F	Gbscaffold3276.14.0	AGCGACGGAGGCAAAGAA	qRT-PCR
GbTCP58 qRT-R		CCGTTACCACCCGAACTCA	qRT-PCR
GbTCP59 qRT-F	Gbscaffold7552.1.0	GCGACGGAGGCAAAGAAGT	qRT-PCR
GbTCP59 qRT-R		CCGTTACCACCCGAACTCA	qRT-PCR
GbTCP60 qRT-F	Gbscaffold4907.6.0	GTTTCAGTCATCATCTGGTCCG	qRT-PCR
GbTCP60 qRT-R		CGCCCAAGATTGAGGTGAA	qRT-PCR
GbTCP61 qRT-F	Gbscaffold4907.5.0	CAGGGAGCAGTAGGACCAGTT	qRT-PCR
GbTCP61 qRT-R		TTTGTTGTAGACGGACCAGATGA	qRT-PCR
GbTCP62 qRT-F	Gbscaffold4840.4.0	ACCCCAACAACAGCCTCATC	qRT-PCR
GbTCP62 qRT-R		CCGGAAACCCTTGCTTTCA	qRT-PCR
GbTCP63 qRT-F	Gbscaffold4840.3.0	GGAGACCCCATCATGTAGCAA	qRT-PCR
GbTCP63 qRT-R		CCAGATGATGTCTGAAACCCATAA	qRT-PCR
GbTCP64 qRT-F	Gbscaffold8136.6.0	CAAGCAGTCTCCAAAGAAAGTAGC	qRT-PCR
GbTCP64 qRT-R		CTGGACTTCACCTACCTTGTTCTC	qRT-PCR
GbTCP65 qRT-F	Gbscaffold20098.3.0	TGCTGGAGCCTCTGTTTGTG	qRT-PCR
GbTCP65 qRT-R		CCCCCAGTCCCATTTTGG	qRT-PCR
GbTCP66 qRT-F	Gbscaffold15344.21.0	TGATGGTAGGGACAGACGGA	qRT-PCR
GbTCP66 qRT-R		CAACCCAAGTTCTCTTGTGAGC	qRT-PCR
GbTCP67 qRT-F	Gbscaffold15344.20.0	CCCTTTGGCTACCTCGGATT	qRT-PCR
GbTCP67 qRT-R		TCAACAACATACGATCAGGTTCCT	qRT-PCR
GbTCP68 qRT-F	Gbscaffold12564.5.0	AACAAGAAGACAACCACCAAAGAC	qRT-PCR
GbTCP68 qRT-R		AAATCCTAGCCGCGCAAA	qRT-PCR
GbTCP69 qRT-F	Gbscaffold12564.6.0	CCCTTTGGCTACCTCGGATT	qRT-PCR
GbTCP69 qRT-R		TCAACAACATACGATCAGGTTCCT	qRT-PCR
GbTCP70 qRT-F	Gbscaffold15617.7.0	CAGCTAACCCGCCAGTGAAA	qRT-PCR
GbTCP70 qRT-R		CGACCATCGACTTTGGTGTGT	qRT-PCR
GbTCP71 qRT-F	Gbscaffold7853.2.0	GCCTCTCTCGCTATTGCTACCA	qRT-PCR
GbTCP71 qRT-R		CAAGTCGGTTTGATTCTTGGAAT	qRT-PCR
GbTCP72 qRT-F	Gbscaffold34286.3.0	GGGCTACTTGGACCATCTTCTTC	qRT-PCR
GbTCP72 qRT-R		GATGGATTTGTCCTCCAGGAAA	qRT-PCR
GbTCP73 qRT-F	Gbscaffold12073.3.0	CGTCACCCATCCGACTCTATTAT	qRT-PCR
GbTCP73 qRT-R		CCTCACTCGACCCTTTTCCA	qRT-PCR
GbTCP74 qRT-F	Gbscaffold7711.1.0	ATGGACGGCGAAAATGGG	qRT-PCR
GbTCP74 qRT-R		TGGCGTTTTCTTGGGTGG	qRT-PCR
GbTCP75 qRT-F	Gbscaffold354.4.0	TGCTGGAGCCTCTGTTTGTG	qRT-PCR
GbTCP75 qRT-R		CCCCCAGTCCCATTTTGG	qRT-PCR
Gb UBQ7 qRT-F	Reference gene	GAAGGCATTCCACCTGACCAAC	qRT-PCR
Gb UBQ7 qRT-R		CTTGACCTTCTTCTTCTTGTGCTTG	qRT-PCR
