# Supplementary material for: Genome-wide identification and expression analyses of TCP transcription factor genes in Gossypium barbadense
Source: Sci Rep. 2018 Sep 28;8:14526. doi: 10.1038/s41598-018-32626-5 (PMC6162280; doi:10.1038/s41598-018-32626-5)
Supplement: Supplementary file 4 — Supplementary Dataset 3 [file 41598_2018_32626_MOESM4_ESM.xlsx]

## Sheet: Sheet1
Genome-wide identification and expression analyses of TCP transcription factor genes in Gossypium barbadense
Kai Zhenga, 1, Zhiyong Ni a, 1, Yanying Qu1, Yongsheng Cai1, Zhaoen Yang1, Guoqing Sun2*, Quanjia Chen1* 1 College of Agronomy, Xinjiang Agricultural University, Urumqi 830052, PR China 2 Biotechnology Research Institute, Chinese Academy of Agricultural Sciences, Beijing 100081, PR China *To whom correspondence should be addressed. Quanjia Chen E-mail: chqjia@126.com Tel (Fax): (+86) 991 876 2412…
Supplementary Dataset 3:Expression profile data of GbTCP gene on days 0, 5, 10, 15, 20, 25, 30, and 35 by quantitative real-time (qRT) polymerase chain reaction (PCR). The mean expression value was calculated from 3 independent replicates
Gene name	Gen symbol	0 Day	5 Dday	10 Day	15 Day	20 Day	25 Day	30 Day	35 Day
GbTCP1	Gbscaffold3209.1.0	1.28899	0.066	0.00233799	0.0032559	0.0300312	0.0235474	0.259912	0.112286
GbTCP2	Gbscaffold17189.2.0	6.97072	3.31362	3.68222	1.29887	1.17955	0.995782	2.08725	2.76871
GbTCP3	Gbscaffold13071.3.0	1.06288	0.608586	0.751726	0.362553	0.203187	0.132001	0.369877	0.720256
GbTCP4	Gbscaffold26927.3.0	0.997461	0.465863	0.285143	0.142606	0.0941744	0.14979	0.362552	0.399246
GbTCP5	Gbscaffold9879.8.0	9.65397	10.8289	7.33659	5.75186	1.99495	2.98487	7.88439	9.45542
GbTCP6	Gbscaffold10110.20.0	0.600041	0.739815	0.485443	0.549054	0.475436	0.208381	0.147703	0.213398
GbTCP7	Gbscaffold14699.6.0	0.836786	0.797856	0.828743	0.729343	0.669777	0.323636	0.172927	0.279733
GbTCP8	Gbscaffold11947.1.0	0.765022	0.555107	0.354074	0.266461	0.159134	0.224266	0.414752	0.981442
GbTCP9	Gbscaffold3304.3.0	0.19138	0.238679	0.123282	0.0920499	0.0925839	0.0584201	0.860826	0.277713
GbTCP10	Gbscaffold27504.10.0	0.153302	0.0143939	0.0205122	0.0238542	0.0462283	0.0350798	0.08518	0.0683854
GbTCP11	Gbscaffold3032.9.0	0.0775299	0.00708083	0.00805454	0.00618032	0.00852518	0.023181	0.0606832	0.0724465
GbTCP12	Gbscaffold4415.8.0	0.637065	0.658005	0.767665	0.728858	1.16305	1.1948	0.95276	1.05044
GbTCP13	Gbscaffold11062.6.0	0.106338	0.291873	0.27422	0.209784	0.0302352	0.0160663	0.00949075	0.0404282
GbTCP14	Gbscaffold9836.1.0	0.38833	0.786242	0.475497	0.216883	0.115676	0.117071	0.165825	0.226888
GbTCP15	Gbscaffold12375.5.0	1.70259	2.63991	1.50178	2.50848	2.08675	1.99203	0.205274	1.69421
GbTCP16	Gbscaffold6022.10.0	1.94828	2.51559	1.57484	2.53724	2.43268	1.97782	0.140288	1.89281
GbTCP17	Gbscaffold5204.13.0	1.01319	0.802109	1.02201	1.66661	1.55464	0.994258	0.484508	1.34853
GbTCP18	Gbscaffold8038.3.0	0.64262	0.576467	1.16285	1.77065	1.66957	0.999823	0.39514	0.873785
GbTCP19	Gbscaffold13479.8.0	0.686749	0.424607	0.180104	0.109736	0.134793	0.340047	0.59075	0.568452
GbTCP20	Gbscaffold13479.9.0	5.49377	2.13934	1.1098	0.686021	0.984124	1.54794	3.72248	5.52118
GbTCP21	Gbscaffold3670.7.0	1.24239	0.537141	0.257133	0.142365	0.229708	0.430416	0.902971	0.872198
GbTCP22	Gbscaffold6358.6.0	9.02259	3.90406	2.8802	1.88474	0.998591	0.884336	1.95049	3.2566
GbTCP23	Gbscaffold6358.4.0	2.87387	1.30457	1.03598	0.364344	0.422066	0.0578357	0.516034	0.355567
GbTCP24	Gbscaffold6358.5.0	1.66356	0.944518	0.638459	0.194574	0.240075	0.0350851	0.281293	0.233524
GbTCP25	Gbscaffold3763.19.0	7.72905	3.37701	2.76788	1.48188	0.720727	0.907577	1.81919	2.90904
GbTCP26	Gbscaffold7158.20.0	1.20416	1.13965	0.701685	3.50466	4.02072	2.65219	1.5425	1.57519
GbTCP27	Gbscaffold3763.21.0	13.6177	6.22518	4.37821	1.62431	0.883798	0.0572272	0.999678	0.781298
GbTCP28	Gbscaffold10005.2.0	1.26265	1.44797	1.68352	1.51578	1.58117	1.18158	1.82372	2.23377
GbTCP29	Gbscaffold10005.3.0	1.08704	1.34187	0.812852	0.838773	0.813251	0.212971	0.515766	0.840959
GbTCP30	Gbscaffold5915.15.0	2.17545	0.75461	0.236484	0.10757	0.428484	0.475175	2.32234	1.73421
GbTCP31	Gbscaffold12010.14.0	0.363583	0.0135482	0.0181786	0.0556979	0.031361	0.0581548	0.130581	0.197103
GbTCP32	Gbscaffold6430.1.0	0.136152	0.0941381	0.0047857	0.0089068	0.021636	0.0304836	0.0718751	0.0601827
GbTCP33	Gbscaffold11914.1.0	0.256081	1.71422	2.08643	5.10418	3.89286	1.9347	1.54833	1.91103
GbTCP34	Gbscaffold3271.1.0	0.0894445	0.226112	0.517629	0.693283	0.409467	0.395864	0.306993	0.304179
GbTCP35	Gbscaffold10591.2.0	0.208067	0.258482	0.165398	0.0132419	0.0203991	0.0459769	0.0814639	0.139647
GbTCP36	Gbscaffold6973.22.0	2.89955	4.58643	4.50134	8.34572	5.1046	2.58132	0.0994371	0.181477
GbTCP37	Gbscaffold8063.4.0	1.08296	1.17998	1.65979	2.09003	1.52894	0.781667	0.0185773	0.0245046
GbTCP38	Gbscaffold2445.12.0	1.54611	0.369566	0.0726961	0.0255675	0.0488589	0.0179219	0.0351654	0.110533
GbTCP39	Gbscaffold3075.6.0	1.07633	0.500247	0.0905851	0.0252094	0.0365048	0.0246386	0.0217051	0.122622
GbTCP40	Gbscaffold1228.13.0	0.369763	0.0790891	0.182303	0.0832434	0.0187705	0.0260665	0.0366334	0.0254753
GbTCP41	Gbscaffold12205.15.0	0.52135	0.957499	1.59876	1.69751	1.07421	0.792639	0.0358623	0.0372308
GbTCP42	Gbscaffold255.7.0	0.956144	2.35468	2.41314	3.83779	1.16041	0.200901	0.125963	0.133862
GbTCP43	Gbscaffold1098.5.0	0.580954	0.628818	4.35998	7.52191	7.38762	2.38944	0.265514	0.248305
GbTCP44	Gbscaffold1098.6.0	0.332339	0.242893	1.05509	2.44012	3.26318	1.93729	0.0685707	0.398043
GbTCP45	Gbscaffold11587.4.0	4.99841	4.09222	0.902733	0.312037	0.780559	0.798999	1.21092	1.11292
GbTCP46	Gbscaffold11587.3.0	1.88523	0.684458	0.158852	0.0720113	0.122477	0.081025	0.173881	0.17051
GbTCP47	Gbscaffold2634.14.0	10.2989	3.84968	1.01997	0.535714	1.05724	0.613556	0.926435	1.56609
GbTCP48	Gbscaffold2634.13.0	11.7253	7.80726	1.91985	1.39232	2.50585	1.24747	1.4224	3.95723
GbTCP49	Gbscaffold2634.11.0	8.1592	2.72777	0.883025	0.27364	0.656434	0.613257	0.857469	0.996044
GbTCP50	Gbscaffold4159.7.0	0.0638933	0.0448642	0.000779941	0.000477797	0.00553278	0.0130246	0.0246252	0.0355943
GbTCP51	Gbscaffold24195.4.0	0.760829	0.451911	0.00473557	0.0102969	0.0627771	0.0833684	0.039163	0.0652164
GbTCP52	Gbscaffold3298.31.0	3.30007	1.26447	0.0418272	0.0330246	0.458188	0.342144	0.308853	0.360408
GbTCP53	Gbscaffold10878.77.0	0.282818	0.340003	0.0674671	0.188893	0.0274575	0.0298653	0.022557	0.0159433
GbTCP54	Gbscaffold20071.10.0	0.409391	0.0968835	0.0398773	0.0626959	0.010638	0.0199416	0.0150715	0.0386378
GbTCP55	Gbscaffold8597.2.0	3.34148	0.898723	0.570776	0.819836	0.469276	0.908924	2.10444	2.20418
GbTCP56	Gbscaffold3493.31.0	2.07096	0.342115	0.112442	0.12587	0.210189	0.158401	0.284735	0.905241
GbTCP57	Gbscaffold3493.34.0	1.1116	0.23196	0.0764485	0.0753787	0.139524	0.07449	0.161609	0.410085
GbTCP58	Gbscaffold3276.14.0	7.79632	0.862842	0.324618	0.35099	0.441026	0.283481	0.0997239	0.119375
GbTCP59	Gbscaffold7552.1.0	4.21302	0.581259	0.178026	0.237935	0.25849	0.156946	0.0627201	0.0880667
GbTCP60	Gbscaffold4907.6.0	0.670095	1.53839	4.39695	0.559086	0.757358	2.25218	15.2871	22.0109
GbTCP61	Gbscaffold4907.5.0	1.03331	0.700145	0.254843	0.120258	0.467697	0.191819	5.72587	7.20194
GbTCP62	Gbscaffold4840.4.0	0.571875	0.230491	0.0433842	0.0185913	0.0716311	0.245402	0.24764	1.3822
GbTCP63	Gbscaffold4840.3.0	0.275113	0.0650662	0.0126687	0.00500741	0.0229266	0.0609558	0.0735353	0.218601
GbTCP64	Gbscaffold8136.6.0	0.0375296	0.0290104	0.00645557	0.000405168	0.00399753	0.00333897	0.0017059	0.00115589
GbTCP65	Gbscaffold20098.3.0	0.824273	0.207459	0.0294553	0.0065292	0.0537374	0.0238087	0.236798	0.335973
GbTCP66	Gbscaffold15344.21.0	0.578313	0.131239	0.0659576	0.0358234	0.0346093	0.0174098	0.0357602	0.0576707
GbTCP67	Gbscaffold15344.20.0	0.227234	0.0825186	0.047537	0.0249016	0.0176975	0.00844265	0.0270192	0.0482691
GbTCP68	Gbscaffold12564.5.0	0.344182	0.154661	0.0781118	0.0424928	0.0287132	0.0219457	0.0525137	0.0637694
GbTCP69	Gbscaffold12564.6.0	0.190309	0.0766567	0.0400146	0.0199641	0.0174083	0.0064233	0.0271309	0.0295937
GbTCP70	Gbscaffold15617.7.0	5.80866	6.19602	8.17713	13.6996	15.1469	8.91859	0.736296	3.54265
GbTCP71	Gbscaffold7853.2.0	3.72579	2.74168	0.303421	0.142251	0.317791	0.0401413	1.08999	1.16744
GbTCP72	Gbscaffold34286.3.0	4.98932	3.9241	1.67838	0.61323	0.52887	0.897806	2.46583	3.5896
GbTCP73	Gbscaffold12073.3.0	0.258385	0.143676	0.0329844	0.0180021	0.0321712	0.0196239	0.0739843	0.0963888
GbTCP74	Gbscaffold7711.1.0	0.280324	0.293415	3.37898	7.88833	4.33742	0.778263	0.0530426	0.0763877
GbTCP75	Gbscaffold354.4.0	0.307511	0.225228	0.133587	0.0342782	0.0300481	0.0491683	0.196401	0.206138
