# Supplementary material for: Genome-wide identification and expression analyses of TCP transcription factor genes in Gossypium barbadense
Source: Sci Rep. 2018 Sep 28;8:14526. doi: 10.1038/s41598-018-32626-5 (PMC6162280; doi:10.1038/s41598-018-32626-5)
Supplement: Supplementary file 5 — Supplementary Dataset 4 [file 41598_2018_32626_MOESM5_ESM.xlsx]

## Sheet: Sheet1
Genome-wide identification and expression analyses of TCP transcription factor genes in Gossypium barbadense
Kai Zhenga, 1, Zhiyong Ni a, 1, Yanying Qu1, Yongsheng Cai1, Zhaoen Yang1, Guoqing Sun2*, Quanjia Chen1* 1 College of Agronomy, Xinjiang Agricultural University, Urumqi 830052, PR China 2 Biotechnology Research Institute, Chinese Academy of Agricultural Sciences, Beijing 100081, PR China *To whom correspondence should be addressed. Quanjia Chen E-mail: chqjia@126.com Tel (Fax): (+86) 991 876 2412…
Supplementary Dataset 4:Segmental duplication of GbTCP genes
Duplicated Gene 1	Gene name	ks	Duplicated Gene 2	Gene name	ka	Ka/ks	Divergence time(million years ago)
Gbscaffold14699.6.0	GbTCP7	0.3374	Gbscaffold3304.3.0	GbTCP9	0.0455	0.134855	129.769
Gbscaffold9836.1.0	GbTCP14	0.833	Gbscaffold12374.5.0	GbTCP15	0.022	0.026411	320.385
Gbscaffold3670.7.0	GbTCP21	1.612	Gbscaffold12374.5.0	GbTCP15	0.2159	0.133933	620
Gbscaffold11914.1.0	GbTCP33	0.8974	Gbscaffold10591.2.0	GbTCP35	0.0877	0.097727	345.154
Gbscaffold26927.3.0	GbTCP4	0.535	Gbscaffold34286.3.0	GbTCP72	0.0603	0.11271	205.769
Gbscaffold4159.7.0	GbTCP50	0.8862	Gbscaffold3032.9.0	GbTCP11	0.1065	0.120176	340.846
Gbscaffold3074.6.0	GbTCP39	1.5097	Gbscaffold2634.11.0	GbTCP49	0.1346	0.089157	580.654
Gbscaffold4840.3.0	GbTCP63	0.2239	Gbscaffold5915.15.0	GbTCP30	0.0526	0.234926	86.1154
Gbscaffold3493.31.0	GbTCP56	1.7984	Gbscaffold6973.22.0	GbTCP36	0.181	0.100645	691.692
Gbscaffold3493.31.0	GbTCP56	1.5658	Gbscaffold7552.1.0	GbTCP59	0.126	0.08047	602.231
Gbscaffold3493.31.0	GbTCP56	1.8107	Gbscaffold255.7.0	GbTCP42	0.1869	0.10322	696.423
Gbscaffold5915.15.0	GbTCP30	1.7152	Gbscaffold6973.22.0	GbTCP36	0.2306	0.134445	659.692
Gbscaffold6973.22.0	GbTCP36	1.5399	Gbscaffold6430.1.0	GbTCP32	0.803	0.521462	592.269
Gbscaffold10110.20.0	GbTCP6	0.426	Gbscaffold11947.1.0	GbTCP8	0.0383	0.089906	163.846
Gbscaffold11062.6.0	GbTCP13	0.6272	Gbscaffold5204.13.0	GbTCP17	0.0383	0.061065	241.231
Gbscaffold4907.5.0	GbTCP61	0.2578	Gbscaffold8136.6.0	GbTCP64	0.0222	0.086113	99.1538
Gbscaffold4907.5.0	GbTCP61	1.2793	Gbscaffold1228.13.0	GbTCP40	0.2094	0.163683	492.038
Gbscaffold2445.12.0	GbTCP38	0.9116	Gbscaffold7158.20.0	GbTCP26	0.2789	0.305946	350.615
Gbscaffold2445.12.0	GbTCP38	2.3336	Gbscaffold8597.2.0	GbTCP55	0.192	0.082276	897.538
Gbscaffold2445.12.0	GbTCP38	0.8181	Gbscaffold8063.4.0	GbTCP37	0.047	0.05745	314.654
Gbscaffold12205.15.0	GbTCP41	0.9367	Gbscaffold1098.5.0	GbTCP43	0.1153	0.123092	360.269
Gbscaffold12205.15.0	GbTCP41	2.855	Gbscaffold12564.5.0	GbTCP68	0.3105	0.108757	1098.08
Gbscaffold4415.8.0	GbTCP12	1.7152	Gbscaffold8063.4.0	GbTCP37	0.2306	0.134445	659.692
Gbscaffold4415.8.0	GbTCP12	1.6869	Gbscaffold1228.13.0	GbTCP40	0.2186	0.129587	648.808
Gbscaffold8063.4.0	GbTCP37	0.5319	Gbscaffold1228.13.0	GbTCP40	0.0389	0.073134	204.577
Gbscaffold8063.4.0	GbTCP37	1.5399	Gbscaffold12010.14.0	GbTCP31	0.803	0.521462	592.269
Gbscaffold24195.4.0	GbTCP51	1.0986	Gbscaffold10878.77.0	GbTCP53	0.1094	0.099581	422.538
Gbscaffold1098.5.0	GbTCP43	0.9367	Gbscaffold1228.13.0	GbTCP40	0.1153	0.123092	360.269
Gbscaffold1098.5.0	GbTCP43	0.5867	Gbscaffold11587.3.0	GbTCP46	0.0352	0.059997	225.654
