# Supplementary material for: Genome-wide identification and expression analyses of TCP transcription factor genes in Gossypium barbadense
Source: Sci Rep. 2018 Sep 28;8:14526. doi: 10.1038/s41598-018-32626-5 (PMC6162280; doi:10.1038/s41598-018-32626-5)
Supplement: Supplementary file 6 — Supplementary Dataset 5 [file 41598_2018_32626_MOESM6_ESM.xlsx]

## Sheet: Sheet1
Genome-wide identification and expression analyses of TCP transcription factor genes in Gossypium barbadense
Kai Zhenga, 1, Zhiyong Ni a, 1, Yanying Qu1, Yongsheng Cai1, Zhaoen Yang1, Guoqing Sun2*, Quanjia Chen1* 1 College of Agronomy, Xinjiang Agricultural University, Urumqi 830052, PR China 2 Biotechnology Research Institute, Chinese Academy of Agricultural Sciences, Beijing 100081, PR China *To whom correspondence should be addressed. Quanjia Chen E-mail: chqjia@126.com Tel (Fax): (+86) 991 876 2412…
Supplementary Dataset 5: 21 pairs of orthologous genes
Gen symbol	Chr.Location	Gene name	ks	Gen symbol	Chr.Location	Gene name	ka	Ka/ks
Gbscaffold11062.6.0	D02	GbTCP13	0.0502	Gbscaffold9836.1.0	A03	GbTCP14	0.0072	0.143426
Gbscaffold13479.8.0	D04	GbTCP19	0.0235	Gbscaffold3670.7.0	A04	GbTCP21	0	0
Gbscaffold13479.9.0	D04	GbTCP20	0.0235	Gbscaffold3670.7.0	A04	GbTCP21	0	0
Gbscaffold3271.1.0	D04	GbTCP34	0.0252	Gbscaffold11914.1.0	A05	GbTCP33	0.0072	0.285714
Gbscaffold11947.1.0	D05	GbTCP8	0	Gbscaffold3304.3.0	A04	GbTCP9	0	NA
Gbscaffold2445.12.0	D07	GbTCP38	0.0469	Gbscaffold3074.6.0	A07	GbTCP39	0.0149	0.317697
Gbscaffold12205.15.0	D07	GbTCP41	0	Gbscaffold255.7.0	A12	GbTCP42	0	NA
Gbscaffold8597.2.0	D09	GbTCP55	0	Gbscaffold3493.34.0	A09	GbTCP57	0	NA
Gbscaffold9879.8.0	D10	GbTCP5	0.049	Gbscaffold34286.3.0	A10	GbTCP72	0	0
Gbscaffold4415.8.0	D10	GbTCP12	0	Gbscaffold5915.15.0	A10	GbTCP30	0	NA
Gbscaffold8063.4.0	D11	GbTCP37	0	Gbscaffold6973.22.0	A11	GbTCP36	0	NA
Gbscaffold24195.4.0	D11	GbTCP51	0.1941	Gbscaffold3298.31.0	A11	GbTCP52	0.0178	0.0917053
Gbscaffold27504.10.0	D12	GbTCP10	0	Gbscaffold3032.9.0	A12	GbTCP11	0.0073	NA
Gbscaffold5204.13.0	D12	GbTCP17	0.0245	Gbscaffold8038.3.0	A12	GbTCP18	0	0
Gbscaffold12010.14.0	D12	GbTCP31	0	Gbscaffold6430.1.0	A12	GbTCP32	0	NA
Gbscaffold1228.13.0	D12	GbTCP40	0.0231	Gbscaffold255.7.0	A12	GbTCP42	0	0
Gbscaffold10878.77.0	D12	GbTCP53	0.0279	Gbscaffold20071.10.0	A12	GbTCP54	0.0212	0.759857
Gbscaffold11587.4.0	D13	GbTCP45	0.0712	Gbscaffold2634.11.0	A13	GbTCP49	0.0149	0.20927
Gbscaffold11587.3.0	D13	GbTCP46	0	Gbscaffold2634.14.0	A13	GbTCP47	0	NA
Gbscaffold12564.5.0	D13	GbTCP68	0.0485	Gbscaffold15344.20.0	A13	GbTCP67	0	0
Gbscaffold12564.6.0	D13	GbTCP69	0.1004	Gbscaffold15344.20.0	A13	GbTCP67	0	0
