# Supplementary material for: Genome-wide identification and expression analyses of TCP transcription factor genes in Gossypium barbadense
Source: Sci Rep. 2018 Sep 28;8:14526. doi: 10.1038/s41598-018-32626-5 (PMC6162280; doi:10.1038/s41598-018-32626-5)
Supplement: Supplementary file 7 — Supplementary Dataset 6 [file 41598_2018_32626_MOESM7_ESM.xlsx]

## Sheet: Sheet1
Genome-wide identification and expression analyses of TCP transcription factor genes in Gossypium barbadense
Kai Zhenga, 1, Zhiyong Ni a, 1, Yanying Qu1, Yongsheng Cai1, Zhaoen Yang1, Guoqing Sun2*, Quanjia Chen1* 1 College of Agronomy, Xinjiang Agricultural University, Urumqi 830052, PR China 2 Biotechnology Research Institute, Chinese Academy of Agricultural Sciences, Beijing 100081, PR China *To whom correspondence should be addressed. Quanjia Chen E-mail: chqjia@126.com Tel (Fax): (+86) 991 876 2412…
Supplementary Dataset 6：115 query proteins information that were used for homology search of TCP gene family members
Serial number	Gen symbol	Score	E
1	Gbscaffold10005.2.0	751	0
2	Gbscaffold10005.2.1	751	0
3	Gbscaffold10005.3.0	756	0
4	Gbscaffold10005.4.0	410	e-114
5	Gbscaffold10110.20.0	654	0
6	Gbscaffold10591.2.0	340	2e-93
7	Gbscaffold10878.77.0	490	e-138
8	Gbscaffold1098.5.0	678	0
9	Gbscaffold1098.6.0	681	0
10	Gbscaffold11062.6.0	445	e-125
11	Gbscaffold11062.6.1	445	e-125
12	Gbscaffold11587.3.0	650	0
13	Gbscaffold11587.4.0	694	0
14	Gbscaffold11914.1.0	632	0
15	Gbscaffold11914.1.1	632	0
16	Gbscaffold11947.1.0	822	0
17	Gbscaffold11947.1.1	806	0
18	Gbscaffold12010.14.0	998	0
19	Gbscaffold12073.3.0	858	0
20	Gbscaffold12205.15.0	794	0
21	Gbscaffold1228.13.0	800	0
22	Gbscaffold12374.5.0	503	e-142
23	Gbscaffold12374.5.1	503	e-142
24	Gbscaffold12374.5.2	503	e-142
25	Gbscaffold12374.5.3	503	e-142
26	Gbscaffold12564.5.0	386	e-107
27	Gbscaffold12564.6.0	388	e-108
28	Gbscaffold13071.3.0	824	0
29	Gbscaffold13479.8.0	963	0
30	Gbscaffold13479.9.0	960	0
31	Gbscaffold14699.6.0	654	0
32	Gbscaffold15344.20.0	382	e-106
33	Gbscaffold15344.21.0	358	3e-99
34	Gbscaffold15617.7.0	633	0
35	Gbscaffold15617.7.1	1093	0
36	Gbscaffold15639.1.0	704	0
37	Gbscaffold17189.2.0	687	0
38	Gbscaffold17189.2.1	687	0
39	Gbscaffold20071.10.0	530	e-150
40	Gbscaffold20098.3.0	588	e-168
41	Gbscaffold20191.3.0	278	1e-74
42	Gbscaffold20920.1.0	737	0
43	Gbscaffold24195.4.0	663	0
44	Gbscaffold2445.12.0	813	0
45	Gbscaffold2445.13.0	614	e-176
46	Gbscaffold255.7.0	599	e-171
47	Gbscaffold2634.11.0	434	e-121
48	Gbscaffold2634.13.0	435	e-122
49	Gbscaffold2634.14.0	650	0
50	Gbscaffold26927.3.0	667	0
51	Gbscaffold26927.3.1	667	0
52	Gbscaffold26927.3.2	667	0
53	Gbscaffold26927.3.3	667	0
54	Gbscaffold27504.10.0	664	0
55	Gbscaffold30211.8.0	711	0
56	Gbscaffold30211.8.1	608	e-174
57	Gbscaffold3032.9.0	676	0
58	Gbscaffold3074.6.0	790	0
59	Gbscaffold3209.1.0	794	0
60	Gbscaffold3271.1.0	580	e-165
61	Gbscaffold3271.1.1	621	e-178
62	Gbscaffold3271.1.2	621	e-178
63	Gbscaffold3276.14.0	749	0
64	Gbscaffold3298.31.0	660	0
65	Gbscaffold3298.31.1	639	0
66	Gbscaffold3304.3.0	823	0
67	Gbscaffold34286.3.0	930	0
68	Gbscaffold3493.31.0	683	0
69	Gbscaffold3493.34.0	683	0
70	Gbscaffold354.4.0	583	e-166
71	Gbscaffold354.4.1	583	e-166
72	Gbscaffold3670.7.0	947	0
73	Gbscaffold3670.7.1	947	0
74	Gbscaffold3763.19.0	389	e-108
75	Gbscaffold3763.21.0	391	e-109
76	Gbscaffold3923.15.0	684	0
77	Gbscaffold4159.7.0	567	e-162
78	Gbscaffold4415.8.0	460	e-129
79	Gbscaffold4840.3.0	448	e-126
80	Gbscaffold4840.4.0	587	e-168
81	Gbscaffold4902.2.0	250	8e-67
82	Gbscaffold4902.2.1	250	8e-67
83	Gbscaffold4907.5.0	599	e-171
84	Gbscaffold4907.6.0	597	e-171
85	Gbscaffold4907.6.1	494	e-139
86	Gbscaffold5204.13.0	476	e-134
87	Gbscaffold539.10.0	444	e-124
88	Gbscaffold539.11.0	256	1e-68
89	Gbscaffold5915.15.0	317	6e-87
90	Gbscaffold5915.15.1	317	6e-87
91	Gbscaffold6022.10.0	499	e-141
92	Gbscaffold6022.10.1	499	e-141
93	Gbscaffold6358.4.0	389	e-108
94	Gbscaffold6358.5.0	389	e-108
95	Gbscaffold6358.6.0	391	e-109
96	Gbscaffold6430.1.0	983	0
97	Gbscaffold6973.22.0	813	0
98	Gbscaffold7158.20.0	234	3e-62
99	Gbscaffold7552.1.0	619	e-177
100	Gbscaffold7711.1.0	691	0
101	Gbscaffold7853.1.0	436	e-122
102	Gbscaffold7853.2.0	369	e-102
103	Gbscaffold8038.3.0	484	e-137
104	Gbscaffold8063.4.0	816	0
105	Gbscaffold8063.4.1	573	e-163
106	Gbscaffold809.2.0	235	3e-62
107	Gbscaffold809.3.0	434	e-122
108	Gbscaffold809.4.0	232	2e-61
109	Gbscaffold8136.6.0	448	e-126
110	Gbscaffold8597.2.0	662	0
111	Gbscaffold8597.2.1	662	0
112	Gbscaffold903.1.0	774	0
113	Gbscaffold9109.5.0	242	1e-64
114	Gbscaffold9836.1.0	395	e-110
115	Gbscaffold9879.8.0	934	0
